# Supplementary material for: Feasibility of high‐density electric source imaging in the presurgical workflow: Effect of number of spikes and automated spike detection
Source: Epilepsia Open. 2023 Jun 1;8(3):785–96. doi: 10.1002/epi4.12732 (PMC10472417; doi:10.1002/epi4.12732)
Supplement: Supplementary file 4 — TableS1 [file EPI4-8-785-s003.xlsx]

## Sheet: T 1 Clinical characteristic
Patient	Sex (F = female, M = male)	Duration epilepsy to surgery (y)	Age at surgery (y)	Seizure frequency one y before surgery (seizures per mos)	Structural MRI	HdEGG length (hh:mm:ss)	HdEEG recording (s = short-term, l = long-term)	SOZ location (TLE; ETLE)	SOZ hemisphere	Surgery	Histology	Surgical outcome at last follow-up (≥ 6 mos; Engel classification)	Post-op follow-up (mos)
PAT 1	M	1	20	10	lesional	16:37:00	l	TLE	right	R right temporo-lateral ganglioglioma	GG WHO grade I	IB	12
PAT 2	F	12	31	2	non-lesional	15:26:16	l	TLE	left	left AH+ATR (2/3)	Gliosis	IA	13
PAT 3	M	45	46	2	lesional	14:35:07	l	ETLE	left	R left occipital ganglioglioma	GG WHO grade I DD FCD grade IIb	IA	18
PAT 4	F	12	59	8	lesional	03:00:57	s	TLE	right	right AH+ATR (1/3; Spencer approach)	HS type 1 and Limbic Encephalitis	IA	16
PAT 5	M	45	51	6	lesional	03:02:14	s	TLE	left	left AH+ATR (1/3)	HS type 1	ID	15
PAT 6	F	27	54	5	lesional	17:18:08	l	TLE	left	left AH (LiTT)	-	IA	12
PAT 7	M	25	32	5	lesional	01:53:10	s	TLE	left	left AH+ATR (2/3)	HS type 1	IA	20
PAT 8	M	13	41	40	lesional	17:30:53	l	TLE	left	left AH+ATR (1/3; Spencer approach)	HS type 1	IA	21
PAT 9	M	20	31	30.25	lesional	14:14:16	l	TLE	right	right AH (transsylvian approach)	HS type 2	IA	23
PAT 10	F	46	50	12	non-lesional	18:11:54	l	ETLE	right	R right parietal FCD	FCD IIa	IA	29
PAT 11	M	6	43	1	non-lesional	15:01:34	l	TLE	left	left AH+ATR (2/3)	Gliosis	IA	12
PAT 12	F	24	27	3	non-lesional	11:58:07	l	TLE	left	left AH+ATR (2/3)	normal tissue	IA	6
PAT 13	F	5	36	10	lesional	19:28:58	l	ETLE	right	R right cingulate cavernoma	Cavernoma	IA	16
PAT 14	M	8	26	1.25	lesional	14:22:20	l	TLE	right	right AH+ATR (2/3)	HS type 1 and Limbic Encephalitis	ID	20
PAT 15	M	10	50	5	non-lesional	13:11:06	l	TLE	left	left AH+ATR (2/3)	normal tissue	IA	17
PAT 16	F	8	39	5	non-lesional	17:10:06	l	TLE	left	left AH+ATR (2/3)	normal tissue	ID	21
PAT 17	M	13	37	1.5	lesional	10:49:49	l	TLE	left	left AH+ATR (2/3)	HS type 1	ID	40
PAT 18	M	14	65	3	non-lesional	15:17:56	l	TLE	left	left AH+ATR (2/3)	Gliosis	IA	9
PAT 19	M	1	35	0.25	lesional	15:15:09	l	ETLE	right	R right temporo-parietal cavernoma	Cavernoma	IA	6
PAT 20	F	2	44	30	lesional	16:00:32	l	TLE	right	R right temporo-occipital cavernoma	Cavernoma	IA	12
PAT 21	M	3	49	15	lesional	01:45:55	s	TLE	left	left AH (transsylvian approach)	FCD	ID	40
PAT 22	M	0	17	1	lesional	11:43:11	l	ETLE	right	R right parietal LEAT	DNET WHO grade I	IA	24
	F	15,45 [14,42]	40,41 [12,38]	8,92 [10,83]	non-lesional	12:54:18 [5:21:00]	s	TLE	left	AH+ATR	HS	IA	18.27 [9.08]
	8 (36%)				7 (32%)		4 (18%)	17 (77%)	13 (59%)	12 (54,5%)	7 (31,8%)	16 (72,73%)
	M				lesional		l	ETLE	right	AH	GG	IB
	14 (64%)				15 (68%)		18 (82%)	5 (23%)	9 (41%)	2 (9%)	3 (13,6%)	1 (4,54%)
										LiTT	FCD	ID
										1 (4,5%)	2 (9,1%)	5 (22,73%)
										Other	Cavernoma
										7 (32%)	3 (13,6%)
											Normal cortex/Gliosis
											6 (27,3%)
