# Supplementary material for: Feasibility of high‐density electric source imaging in the presurgical workflow: Effect of number of spikes and automated spike detection
Source: Epilepsia Open. 2023 Jun 1;8(3):785–96. doi: 10.1002/epi4.12732 (PMC10472417; doi:10.1002/epi4.12732)
Supplement: Supplementary file 5 — TableS2 [file EPI4-8-785-s004.xlsx]

## Sheet: Suppl. Table 2
		VISUAL			SEMI-AUTOMATED
		Mean Euclidean distance [mm]	Inside resection n (%)	Sublobar con-cordance, n (%)	Mean Euclidean distance [mm]	Inside resection n (%)	Sublobar con-cordance, n (%)
	All patients (n = 21)	26.07 ± 31.12	7 (33.33)	13 (61.9)	33.64 ± 34.75	7 (33.33)	12 (57.14)
	Temporal SOZ (n = 16)	16.07 ± 21.88	7 (43.75)	12 (75)	22.81 ± 28.74	7 (33.33)	11 (68.75)
	Extra temporal SOZ (n = 5)	58.06 ± 37.00	0 (0)	1 (20)	68.30 ± 31.15	0 (0)	1 (20)
	Pathology lesional (n = 14)	26.80 ± 33.34	4 (28.57)	9 (64.29)	36.09 ± 37.25	4 (28.57)	8 (57.14)
	Pathology normal cortex/Gliosis (n = 6)	25.32 ± 31.23	3 (50)	3 (50)	30.15 ± 33.99	3 (50)	3 (50)
	MRI lesional (n = 14)	27.53 ± 33.06	4 (28.57)	9 (64.29)	36.44 ± 37.06	4 (28.57)	8 (57.14)
	MRI non-lesional (n = 7)	23.14 ± 29.09	3 (42.86)	4 (57.14)	28.03 ± 31.53	3 (21.43)	4 (57.14)
	Engel Class IA (n = 16)	30.95 ± 33.29	4 (25)	10 (62.5)	36.30 ± 35.02	4 (25)	9 (56.25)
	Engel Class IB + ID (n = 5)	10.44 ± 16.92	3 (60)	3 (60)	25.13 ± 36.32	3 (60)	3 (60)
